# Supplementary material for: Community-level antibiotic access and use (ABACUS) in low- and middle-income countries: Finding targets for social interventions to improve appropriate antimicrobial use – an observational multi-centre study
Source: Wellcome Open Res. 2017 Jul 28;2:58. [Version 1] doi: 10.12688/wellcomeopenres.11985.1 (PMC5897850; doi:10.12688/wellcomeopenres.11985.1)
Supplement: Supplementary file 7 [file wellcomeopenres-2-12958-s0006.tgz]

Archive with 1 entries (1 files):
- 39a83c96-cd43-4989-ae60-e27100209488.docx
